# Supplementary material for: Longitudinal quantification of Bifidobacterium longum subsp. infantis reveals late colonization in the infant gut independent of maternal milk HMO composition
Source: Nat Commun. 2024 Jan 30;15:894. doi: 10.1038/s41467-024-45209-y (PMC10827747; doi:10.1038/s41467-024-45209-y)
Supplement: Supplementary file 4 — Supplementary Dataset 2 [file 41467_2024_45209_MOESM4_ESM.csv]

name	ref	subsp	included
Bifidobacterium longum subsp. longum ATCC 55813 genomic scaffold SCAFFOLD1	GCA_000003135	subsp. longum	included
>AE014295.3 Bifidobacterium longum NCC2705	GCA_000007525	unknown	not included
Bifidobacterium longum DJO10A	GCA_000008945	unknown	not included
Bifidobacterium longum subsp. infantis ATCC 15697	GCA_000020425	subsp. infantis	included
Bifidobacterium longum subsp. longum JDM301	GCA_000092325	subsp. longum	included
Bifidobacterium longum subsp. infantis CCUG 52486 supercont2.22 genomic scaffold	GCA_000155415	subsp. infantis	not included
Bifidobacterium longum subsp. longum BBMN68	GCA_000166315	subsp. longum	included
Bifidobacterium sp. 12_1_47BFAA genomic scaffold supercont1.1	GCA_000185665	unknown	not included
Bifidobacterium longum subsp. longum JCM 1217 DNA	GCA_000196555	subsp. longum	included
Bifidobacterium longum subsp. infantis 157F DNA	GCA_000196575	subsp. infantis	not included
Bifidobacterium longum subsp. longum KACC 91563	GCA_000219455	subsp. longum	included
Bifidobacterium longum subsp. longum 2-2B ctg7180000000666	GCA_000261205	subsp. longum	included
Bifidobacterium longum subsp. longum 35B ctg7180000000747	GCA_000261225	subsp. longum	included
Bifidobacterium longum subsp. longum 1-6B contig00127	GCA_000261245	subsp. longum	included
Bifidobacterium longum subsp. longum 44B contig00033	GCA_000261265	subsp. longum	included
Bifidobacterium longum subsp. infantis ATCC 15697 = JCM 1222 = DSM 20088 DNA	GCA_000269965	subsp. infantis	included
Bifidobacterium longum D2957 Contig013	GCA_000478525	unknown	not included
Bifidobacterium longum E18 chromosome	GCA_000497735	unknown	not included
Bifidobacterium longum subsp. longum EK5 seq1	GCA_000730025	subsp. longum	included
Bifidobacterium longum subsp. longum 17-1B seq1	GCA_000730035	subsp. longum	included
Bifidobacterium longum subsp. longum 72B seq1	GCA_000730045	subsp. longum	included
Bifidobacterium longum subsp. longum 7-1B seq1	GCA_000730055	subsp. longum	included
Bifidobacterium longum subsp. longum 1-5B seq1	GCA_000730105	subsp. longum	included
Bifidobacterium longum subsp. infantis EK3 seq1	GCA_000730125	subsp. infantis	included
Bifidobacterium longum subsp. longum EK13 seq1	GCA_000730135	subsp. longum	included
Bifidobacterium longum strain BXY01	GCA_000730205	unknown	not included
Bifidobacterium longum subsp. longum strain LMG 13197 Contig1	GCA_000741245	subsp. longum	included
Bifidobacterium longum subsp. suis strain LMG 21814 Contig01	GCA_000741625	subsp. suis	not included
Bifidobacterium longum subsp. longum GT15	GCA_000772485	subsp. longum	included
Bifidobacterium longum subsp. longum strain VMKB44 seq1	GCA_000786175	subsp. longum	included
Bifidobacterium longum subsp. infantis genome assembly BIC1206122787.V1	GCA_000825005	subsp. infantis	included
Bifidobacterium longum subsp. infantis genome assembly BIC1401111250.V1	GCA_000825045	subsp. infantis	included
Bifidobacterium longum subsp. infantis genome assembly BIC1401212621a.V1	GCA_000825065	subsp. infantis	included
Bifidobacterium longum subsp. infantis genome assembly BIC1401212621b.V1	GCA_000825085	subsp. infantis	included
Bifidobacterium longum subsp. infantis genome assembly BIB1401242951.V1	GCA_000825105	subsp. infantis	included
Bifidobacterium longum subsp. infantis genome assembly BIB1401272845a.V1	GCA_000825125	subsp. infantis	included
Bifidobacterium longum subsp. infantis genome assembly BIB1401272845b.V1	GCA_000825145	subsp. infantis	included
Bifidobacterium longum DNA	GCA_000829295	unknown	not included
Bifidobacterium longum subsp. longum CECT 7347 WGS project CALH00000000 data	GCA_001050555	subsp. longum	included
Bifidobacterium longum subsp. longum strain BLOI2 BLOI2_C01	GCA_001275745	subsp. longum	included
Bifidobacterium longum subsp. infantis strain BT1	GCA_001281305	subsp. infantis	included
Bifidobacterium longum strain BG7	GCA_001293145	unknown	not included
Bifidobacterium longum subsp. longum strain NCIMB8809	GCA_001446255	subsp. longum	included
Bifidobacterium longum subsp. longum strain CCUG30698	GCA_001446275	subsp. longum	included
Bifidobacterium longum subsp. longum strain 9 contig_1	GCA_001447955	subsp. longum	included
Bifidobacterium longum subsp. longum strain 7 contig_1	GCA_001447975	subsp. longum	included
Bifidobacterium longum subsp. longum strain MC-42 contig_1	GCA_001516925	subsp. longum	included
Bifidobacterium longum strain CMW7750 genomic scaffold Scaffold0	GCA_001546275	unknown	not included
MAG: Bifidobacterium longum isolate 121.2 contig_00245_46403	GCA_001576955	unknown	not included
Bifidobacterium longum strain 379 contig_1	GCA_001595465	unknown	not included
Bifidobacterium longum strain 35624	GCA_001719085	unknown	not included
Bifidobacterium longum subsp. longum strain AH1206	GCA_001725985	subsp. longum	included
Bifidobacterium longum subsp. suis strain BSM11-5 112	GCA_001870705	subsp. suis	not included
Bifidobacterium longum subsp. infantis strain TPY12-1 117	GCA_001870755	subsp. infantis	included
Bifidobacterium longum subsp. longum strain 296B Contig_1	GCA_001892965	subsp. longum	included
Bifidobacterium longum subsp. longum strain W11 Contig_1	GCA_001940535	subsp. longum	included
Bifidobacterium longum strain 1898B Contig_1	GCA_002075875	unknown	not included
Bifidobacterium longum strain 1897B Contig_1	GCA_002075935	unknown	not included
Bifidobacterium longum strain 1890B Contig_1	GCA_002076015	unknown	not included
Bifidobacterium longum subsp. infantis strain 1888B Contig_1	GCA_002076025	subsp. infantis	included
Bifidobacterium longum strain 1886B Contig_1	GCA_002076095	unknown	not included
Bifidobacterium longum strain Indica contig00001	GCA_002276185	unknown	not included
Bifidobacterium longum strain DPC6317 contig0001	GCA_002832945	unknown	not included
Bifidobacterium longum strain APC1504 contig0001	GCA_002832955	unknown	not included
Bifidobacterium longum strain APC1503 contig0001	GCA_002832985	unknown	not included
Bifidobacterium longum strain DPC6321 contig0001	GCA_002832995	unknown	not included
Bifidobacterium longum strain DPC6316 contig0001	GCA_002833015	unknown	not included
Bifidobacterium longum strain APC1482 contig0001	GCA_002833035	unknown	not included
Bifidobacterium longum strain APC1478 contig0001	GCA_002833055	unknown	not included
Bifidobacterium longum strain APC1480 contig0001	GCA_002833065	unknown	not included
Bifidobacterium longum strain APC1477 contig0001	GCA_002833075	unknown	not included
Bifidobacterium longum strain APC1472 contig0001	GCA_002833115	unknown	not included
Bifidobacterium longum strain APC1473 contig0001	GCA_002833125	unknown	not included
Bifidobacterium longum strain APC1468 contig0001	GCA_002833135	unknown	not included
Bifidobacterium longum strain APC1465 contig0001	GCA_002833175	unknown	not included
Bifidobacterium longum strain APC1464 contig0001	GCA_002833185	unknown	not included
Bifidobacterium longum strain APC1462 contig0001	GCA_002833205	unknown	not included
Bifidobacterium longum strain DPC6323 contig0001	GCA_002833215	unknown	not included
Bifidobacterium longum strain DPC6320 contig0001	GCA_002833255	unknown	not included
Bifidobacterium longum strain APC1476 contig0001	GCA_002833265	unknown	not included
Bifidobacterium longum strain APC1466 contig0001	GCA_002833285	unknown	not included
Bifidobacterium longum strain APC1461 contig0001	GCA_002833315	unknown	not included
Bifidobacterium longum strain UMB0788 .21837_8_87.1	GCA_002861445	unknown	not included
Bifidobacterium longum strain DS9_3 DS9_3_1_length_540387_cov_64.025826	GCA_003094635	unknown	not included
Bifidobacterium longum strain DS15_3 DS15_3_1_length_527990_cov_60.853375	GCA_003094855	unknown	not included
Bifidobacterium longum strain DS18_3 DS18_3_1	GCA_003094935	unknown	not included
Bifidobacterium longum strain DS1_3 DS1_3_1	GCA_003094955	unknown	not included
Bifidobacterium longum strain DS7_3 DS7_3_1_length_615733_cov_105.419193	GCA_003094975	unknown	not included
Bifidobacterium longum subsp. longum strain DS32_3 DS32_23_1_length_731416_cov_95.006808	GCA_003094995	subsp. longum	included
Bifidobacterium longum strain UMA026 NODE_10_length_90004_cov_92.1793_pilon	GCA_003130775	unknown	not included
Bifidobacterium longum subsp. longum strain BORI chromosome	GCA_003342655	subsp. longum	included
Bifidobacterium longum strain N3A01 C2101	GCA_003369995	unknown	not included
Bifidobacterium longum strain N6D05 C1079	GCA_003370005	unknown	not included
Bifidobacterium longum strain N2G10 C5468	GCA_003370025	unknown	not included
Bifidobacterium longum strain N2F05 C1257	GCA_003370035	unknown	not included
Bifidobacterium longum strain N2E12 C2062	GCA_003370065	unknown	not included
Bifidobacterium longum strain W35-1 C1918	GCA_003370095	unknown	not included
Bifidobacterium longum strain N3E01-2 C2806	GCA_003370225	unknown	not included
Bifidobacterium longum strain 239-2 C1258	GCA_003370255	unknown	not included
Bifidobacterium longum strain TM04-17 TM04-17.Scaf1	GCA_003436505	unknown	not included
Bifidobacterium longum strain TM02-7 TM02-7.Scaf1	GCA_003436595	unknown	not included
Bifidobacterium longum strain TF07-39 TF07-39.Scaf1	GCA_003437095	unknown	not included
Bifidobacterium longum strain TF07-34 TF07-34.Scaf1	GCA_003437105	unknown	not included
Bifidobacterium longum strain TF07-31 TF07-31.Scaf1	GCA_003437135	unknown	not included
Bifidobacterium longum strain TM01-1 TM01-1.Scaf1	GCA_003437455	unknown	not included
Bifidobacterium longum strain TF08-4AC TF08-4AC.Scaf1	GCA_003437695	unknown	not included
Bifidobacterium longum strain TF06-45A TF06-45A.Scaf1	GCA_003437715	unknown	not included
Bifidobacterium longum strain TF01-22 TF01-22.Scaf1	GCA_003437995	unknown	not included
Bifidobacterium longum strain OM05-2BH OM05-2BH.Scaf1	GCA_003438385	unknown	not included
Bifidobacterium longum strain TF06-12AC TF06-12AC.Scaf1	GCA_003438485	unknown	not included
Bifidobacterium longum strain TM06-1 TM06-1.Scaf1	GCA_003466425	unknown	not included
Bifidobacterium longum strain TM05-14 TM05-14.Scaf1	GCA_003466505	unknown	not included
Bifidobacterium longum strain TM04-48B TM04-48B.Scaf1	GCA_003466545	unknown	not included
Bifidobacterium longum strain Su859 genome assembly	GCA_900103055	unknown	not included
Bifidobacterium longum strain DSM 20219 genome assembly	GCA_900104835	unknown	not included
Bifidobacterium longum subsp. infantis strain NCTC13219 genome assembly	GCA_900445755	subsp. infantis	included
