# Supplementary material for: Longitudinal quantification of Bifidobacterium longum subsp. infantis reveals late colonization in the infant gut independent of maternal milk HMO composition
Source: Nat Commun. 2024 Jan 30;15:894. doi: 10.1038/s41467-024-45209-y (PMC10827747; doi:10.1038/s41467-024-45209-y)
Supplement: Supplementary file 5 — Supplementary Dataset 3 [file 41467_2024_45209_MOESM5_ESM.csv]

Gene	Subspecies
UniRef90_D6DAY8|UniRef50_A0A2N3R475|435	BL. Longum
UniRef90_A0A1V8QF39|UniRef50_A0A087C058|1347	BL. Longum
UniRef90_C5E9N7|UniRef50_A0A087D830|618	BL. Longum
UniRef90_A7K7F4|UniRef50_A7K7F4|504	BL. Longum
UniRef90_Q8G6R3|UniRef50_M4RP42|957	BL. Longum
UniRef90_T2HYU3|UniRef50_A0A315S1M5|2160	BL. Longum
UniRef90_A0A087DBB1|UniRef50_A0A2K1SV65|5877	BL. Longum
UniRef90_D6ZXQ9|UniRef50_A0A087BR87|840	BL. Longum
UniRef90_D6DAH2|UniRef50_B6XXP8|1326	BL. Longum
UniRef90_D6DAH1|UniRef50_B6XXP7|927	BL. Longum
UniRef90_A0A0A1GPC6|UniRef50_A0A163RFA6|819	BL. Longum
UniRef90_E8MGH9|UniRef50_E8MGH9|5826	BL. Longum
UniRef90_C2GSX7|UniRef50_C2GSX7|3717	BL. Longum
UniRef90_C5E8D8|UniRef50_A0A087CYU3|1332	BL. Longum
UniRef90_C5E8K2|UniRef50_A0A087EKR9|735	BL. Longum
UniRef90_A0A395Y2P2|UniRef50_A0A087A2R9|1011	BL. Longum
UniRef90_C5E8J4|UniRef50_C5E8J4|1014	BL. Longum
UniRef90_Q841V6|UniRef50_Q841V6|1701	BL. Longum
UniRef90_V6XUT4|UniRef50_A0A170QFN4|1353	BL. Longum
UniRef90_A0A087B1Z9|UniRef50_A0A2N3QFX1|786	BL. Longum
UniRef90_Q8G585|UniRef50_A0A087CXC9|2190	BL. Longum
UniRef90_D6D9B2|UniRef50_A0A087CKA7|441	BL. Longum
UniRef90_D6D966|UniRef50_D6D966|600	BL. Longum
UniRef90_A0A1V8QIR0|UniRef50_D3R5D5|675	BL. Longum
UniRef90_C2GTH2|UniRef50_C2GTH2|1191	BL. Longum
UniRef90_D6ZU20|UniRef50_A0A0L7B5R7|954	BL. Longum
UniRef90_C5EAS6|UniRef50_C5EAS6|1047	BL. Longum
UniRef90_Q8G614|UniRef50_R7B660|1026	BL. Longum
UniRef90_C2GXA9|UniRef50_A0A1S2VZ83|408	BL. Longum
UniRef90_Q8G6B5|UniRef50_B8DUE5|582	BL. Longum
UniRef90_A0A0M4N2Y9|UniRef50_D1NTL7|435	BL. Longum
UniRef90_B3DRX9|UniRef50_B8DUE8|627	BL. Longum
UniRef90_A0A0A1GS68|UniRef50_A0A087CS53|369	BL. Longum
UniRef90_C2GXH6|UniRef50_A0A087E9Z3|549	BL. Longum
UniRef90_A0A374RBG0|UniRef50_S2ZGA3|696	BL. Longum
UniRef90_D6ZV67|UniRef50_D6ZV67|1446	BL. Longum
UniRef90_D6DB55|UniRef50_C7G710|501	BL. Longum
UniRef90_A0A269T9T5|UniRef50_A0A0B5BJY5|1233	BL. Longum
UniRef90_Q8G845|UniRef50_Q8G845|696	BL. Longum
UniRef90_D4BRH2|UniRef50_A0A076JJ78|1461	BL. Longum
UniRef90_A0A075NAP7|UniRef50_C0BVD9|1377	BL. Longum
UniRef90_C5EDR3|UniRef50_C5EDR3|1503	BL. Longum
UniRef90_A0A087BS32|UniRef50_A0A1Y4MY24|1323	BL. Longum
UniRef90_A0A0M0VJ90|UniRef50_A0A2N3R9I1|507	BL. Longum
UniRef90_T2I282|UniRef50_A0A087AC83|969	BL. Longum
UniRef90_W4NCA7|UniRef50_K9EVY5|1218	BL. Longum
UniRef90_A0A087BRS2|UniRef50_Q9K7C3|1554	BL. Longum
UniRef90_A0A087ACV6|UniRef50_A0A087CD67|1158	BL. Longum
UniRef90_T2I2D8|UniRef50_J0DG45|1170	BL. Longum
UniRef90_D6DBU6|UniRef50_A0A087ACV4|867	BL. Longum
UniRef90_A0A374SS55|UniRef50_A0A086ZWQ4|1344	BL. Longum
UniRef90_A0A2N0TH99|UniRef50_A0A2N0TH99|1137	BL. Longum
UniRef90_Q8G4U6|UniRef50_A0A087AG59|1449	BL. Longum
UniRef90_A0A2U0BK38|UniRef50_A0A087A4N3|1311	BL. Longum
UniRef90_Q8G4X2|UniRef50_C0BR69|1110	BL. Longum
UniRef90_Q8G4X3|UniRef50_Q8G4X3|1110	BL. Longum
UniRef90_A0A1S2W0P1|UniRef50_A0A087CME0|1491	BL. Longum
UniRef90_D6ZWW9|UniRef50_D6ZWW9|531	BL. Longum
UniRef90_A0A061M1M5|UniRef50_A0A061M1M5|3837	BL. Longum
UniRef90_Q8G7T8|UniRef50_Q8G7T8|4542	BL. Longum
UniRef90_A0A0A0UDR0|UniRef50_A0A086ZSR5|1299	BL. Longum
UniRef90_A0A0M0VKE6|UniRef50_A0A0M0VKE6|912	BL. Longum
UniRef90_B3DNW2|UniRef50_B3DNW2|2445	BL. Longum
UniRef90_F9XZJ3|UniRef50_A0A087DJI3|2574	BL. Longum
UniRef90_D6DAQ1|UniRef50_D6DAQ1|282	BL. Longum
UniRef90_T2I0R7|UniRef50_A0A087A9D1|1011	BL. Longum
UniRef90_A0A083X5W4|UniRef50_A0A083X5W4|717	BL. Longum
UniRef90_A0A395Y005|UniRef50_A0A086BP80|1794	BL. Longum
UniRef90_A0A087A5B9|UniRef50_A0A087A5B9|684	BL. Longum
UniRef90_E8MX06|UniRef50_A0A2N0SX58|1278	BL. Longum
UniRef90_Q8G736|UniRef50_Q8G736|1272	BL. Longum
UniRef90_A0A087D941|UniRef50_A0A087CKU8|1152	BL. Longum
UniRef90_E8MH24|UniRef50_A0A087A7I5|516	BL. Longum
UniRef90_D6ZSV1|UniRef50_A0A087DE30|933	BL. Longum
UniRef90_D6D9Q0|UniRef50_A0A080N2T5|1374	BL. Longum
UniRef90_B3DT97|UniRef50_A1A0M5|771	BL. Longum
UniRef90_A0A3D8UD04|UniRef50_A0A080N466|1620	BL. Longum
UniRef90_B3DT95|UniRef50_W5IK99|978	BL. Longum
UniRef90_A0A2K9AIQ3|UniRef50_A0A2N3QK04|903	BL. Longum
UniRef90_F8AS98|UniRef50_A0A087DUA1|792	BL. Longum
UniRef90_C2GUL1|UniRef50_B6XT08|978	BL. Longum
UniRef90_D6D9H5|UniRef50_W2VK47|966	BL. Longum
UniRef90_A0A374SVM3|UniRef50_A0A374SVM3|1515	BL. Longum
UniRef90_D6ZTC5|UniRef50_D1NTW7|663	BL. Longum
UniRef90_D6D9A3|UniRef50_D6D9A3|702	BL. Longum
UniRef90_A0A395XZB7|UniRef50_A0A395XZB7|1461	BL. Longum
UniRef90_Q8G5L8|UniRef50_Q8G5L8|618	BL. Longum
UniRef90_C2GTV2|UniRef50_C2GTV2|654	BL. Longum
UniRef90_B3DSH6|UniRef50_A0A1S2VTZ1|2187	BL. Longum
UniRef90_D6D8Y9|UniRef50_A0A087B0E2|198	BL. Longum
UniRef90_E8MTF3|UniRef50_E8MTF3|327	BL. Longum
UniRef90_B3DS95|UniRef50_B3DS95|285	BL. Longum
UniRef90_A0A2N0TDX5|UniRef50_A0A087A0H1|651	BL. Longum
UniRef90_A0A0A6VML2|UniRef50_A0A0A6VML2|1110	BL. Longum
UniRef90_A0A133LD41|UniRef50_A0A133LD41|711	BL. Longum
UniRef90_D6DD96|UniRef50_A0A0H2PRE2|702	BL. Longum
UniRef90_B3DRU6|UniRef50_B3DRU6|1614	BL. Longum
UniRef90_A0A0A1GN66|UniRef50_D6ZUI7|672	BL. Longum
UniRef90_B3DRD3|UniRef50_D2QAW6|1347	BL. Longum
UniRef90_C2GYG8|UniRef50_C2GYG8|846	BL. Longum
UniRef90_E5XY30|UniRef50_A0A086ZUM1|1146	BL. Longum
UniRef90_A0A0M0VP07|UniRef50_A0A2K9BA91|759	BL. Longum
UniRef90_A0A269TA10|UniRef50_A0A396FQR1|642	BL. Longum
UniRef90_A0A0M5L6I4|UniRef50_A0A0M5L6I4|306	BL. Longum
UniRef90_C2GW26|UniRef50_C2GW26|2136	BL. Longum
UniRef90_F8AU93|UniRef50_A0A1E5MHP8|816	BL. Longum
UniRef90_A0A269T9D7|UniRef50_E4V8W7|831	BL. Longum
UniRef90_A0A087DNS5|UniRef50_E6K1F2|1116	BL. Longum
UniRef90_A0A0A0UGJ3|UniRef50_A0A087CRA6|795	BL. Longum
UniRef90_Q8G846|UniRef50_Q8G846|1071	BL. Longum
UniRef90_Q8G847|UniRef50_Q8G847|1542	BL. Longum
UniRef90_Q8G848|UniRef50_Q8G848|984	BL. Longum
UniRef90_Q8G849|UniRef50_Q8G849|1731	BL. Longum
UniRef90_T2I371|UniRef50_A0A087CR87|1698	BL. Longum
UniRef90_Q7WYJ6|UniRef50_A0A087A9Q1|723	BL. Longum
UniRef90_A0A2I1IYC5|UniRef50_A0A087B0K7|519	BL. Longum
UniRef90_A0A395Y055|UniRef50_B7GPH7|4185	BL. Longum
UniRef90_D6DBR4|UniRef50_A0A087DX03|678	BL. Longum
UniRef90_D6ZVZ9|UniRef50_D6ZVZ9|255	BL. Longum
UniRef90_I3B7G9|UniRef50_A0A087DR32|1191	BL. Longum
UniRef90_E8MVM4|UniRef50_D6DC06|2364	BL. Longum
UniRef90_B3DQF1|UniRef50_A1A0A3|474	BL. Longum
UniRef90_E8MF39|UniRef50_A0A087CLQ6|1044	BL. Longum
UniRef90_A0A133L6B3|UniRef50_A0A133KKN5|666	BL. Longum
UniRef90_E5XYH9|UniRef50_E5XYH9|1410	BL. Longum
UniRef90_B3DPC3|UniRef50_A0A087D3E4|1158	BL. Longum
UniRef90_C2GWE3|UniRef50_A0A086ZDW2|2229	BL. Longum
UniRef90_Q8G6I2|UniRef50_A0A087A087|1488	BL. Longum
UniRef90_B7GPC6|UniRef50_A0A133KMA1|1458	BL. Infantis
UniRef90_B7GPC7|UniRef50_B7GPC7|1638	BL. Infantis
UniRef90_D4BLB7|UniRef50_K2INT3|1176	BL. Infantis
UniRef90_B7GPE1|UniRef50_R6GP79|969	BL. Infantis
UniRef90_B7GSG8|UniRef50_B7GSG8|225	BL. Infantis
UniRef90_B7GSH0|UniRef50_R7GWU5|291	BL. Infantis
UniRef90_A0A0A8MHE5|UniRef50_A0A0A8MHE5|279	BL. Infantis
UniRef90_B7GSH3|UniRef50_B7GSH3|645	BL. Infantis
UniRef90_B7GSN8|UniRef50_M4RP42|957	BL. Infantis
UniRef90_C5E9L2|UniRef50_A0A377MVR9|1173	BL. Infantis
UniRef90_A0A0M4LGC4|UniRef50_A7K7F4|462	BL. Infantis
UniRef90_B7GSP9|UniRef50_B7GSP9|321	BL. Infantis
UniRef90_A0A1S2VSX7|UniRef50_A0A315S1M5|2163	BL. Infantis
UniRef90_B7GSQ5|UniRef50_D5UJ89|1302	BL. Infantis
UniRef90_B7GSQ6|UniRef50_A0A0X3X6G5|885	BL. Infantis
UniRef90_B7GSQ7|UniRef50_A0A2U2AXB0|1116	BL. Infantis
UniRef90_B7GSQ8|UniRef50_U2A9Z7|918	BL. Infantis
UniRef90_A0A0M4LGC8|UniRef50_A0A0R1MG16|1020	BL. Infantis
UniRef90_D5LKC3|UniRef50_Q9ZMZ4|699	BL. Infantis
UniRef90_B7GT17|UniRef50_B1AJ73|1722	BL. Infantis
UniRef90_B7GT19|UniRef50_A0A0A7I1V5|822	BL. Infantis
UniRef90_D5LKC7|UniRef50_Q75ZQ3|612	BL. Infantis
UniRef90_B7GTB7|UniRef50_A0A1V8PUN4|567	BL. Infantis
UniRef90_B7GTC1|UniRef50_B7GTC1|669	BL. Infantis
UniRef90_B7GTC4|UniRef50_Q8G6Z9|1575	BL. Infantis
UniRef90_B7GUA4|UniRef50_A0A087CXC9|2148	BL. Infantis
UniRef90_B7GUC6|UniRef50_B7GUC6|303	BL. Infantis
UniRef90_B7GUC7|UniRef50_A0A135Z810|1407	BL. Infantis
UniRef90_B7GUD0|UniRef50_A0A087E8M9|843	BL. Infantis
UniRef90_A0A1S2VZE7|UniRef50_A0A080N2T5|1311	BL. Infantis
UniRef90_A0A0M3T5P0|UniRef50_A0A0M3T5P0|1602	BL. Infantis
UniRef90_B7GNQ1|UniRef50_R6A4A3|957	BL. Infantis
UniRef90_B7GNQ0|UniRef50_B7GNQ0|1185	BL. Infantis
UniRef90_B7GNP5|UniRef50_A0A0F4M2I5|954	BL. Infantis
UniRef90_B7GNP4|UniRef50_I8UQ66|963	BL. Infantis
UniRef90_B7GNP3|UniRef50_A0A086ZLW3|660	BL. Infantis
UniRef90_A0A0A8N652|UniRef50_A0A087DJU5|897	BL. Infantis
UniRef90_B7GNN9|UniRef50_Q7ZZ03|438	BL. Infantis
UniRef90_B7GNN8|UniRef50_T2NSS3|1437	BL. Infantis
UniRef90_B7GNN7|UniRef50_A0A174BFX0|2349	BL. Infantis
UniRef90_B7GNK9|UniRef50_S4HBX3|1284	BL. Infantis
UniRef90_A0A087AAY6|UniRef50_A6CAK6|447	BL. Infantis
UniRef90_B7GN43|UniRef50_A0A086ZXX7|1263	BL. Infantis
UniRef90_A0A0A8LXW3|UniRef50_A0A0A8LXW3|408	BL. Infantis
UniRef90_B7GN46|UniRef50_B7GN46|1953	BL. Infantis
UniRef90_B7GP62|UniRef50_A0A087DAI9|618	BL. Infantis
UniRef90_B7GP71|UniRef50_B7GP71|498	BL. Infantis
UniRef90_B7GPL4|UniRef50_A0A2K9BYY2|1041	BL. Infantis
UniRef90_B7GPL5|UniRef50_Q27546|939	BL. Infantis
UniRef90_A0A1S2VZK3|UniRef50_A0A135Z7T3|1407	BL. Infantis
UniRef90_B7GPM0|UniRef50_J0WZJ3|912	BL. Infantis
UniRef90_B7GPM1|UniRef50_A0A3E1IZ08|945	BL. Infantis
UniRef90_A0A0A8M3K4|UniRef50_E1L3N0|684	BL. Infantis
UniRef90_B7GPM3|UniRef50_A0A2K9BQ67|2283	BL. Infantis
UniRef90_B7GPM4|UniRef50_D1NX51|1569	BL. Infantis
UniRef90_B7GPM5|UniRef50_U1RZV3|957	BL. Infantis
UniRef90_B7GPM6|UniRef50_D0WKM2|2145	BL. Infantis
UniRef90_A0A087BR20|UniRef50_D0WKM1|855	BL. Infantis
UniRef90_A0A0A8MSS4|UniRef50_R6A4A3|969	BL. Infantis
UniRef90_A0A1S2VXA9|UniRef50_B6XVI5|336	BL. Infantis
UniRef90_B7GPN8|UniRef50_A0A0R1EWD6|1533	BL. Infantis
UniRef90_B7GPP0|UniRef50_A0A0L0LUN4|1020	BL. Infantis
UniRef90_B7GPP1|UniRef50_B7GPP1|1014	BL. Infantis
UniRef90_B7GPP5|UniRef50_B7GPP5|1431	BL. Infantis
UniRef90_A0A0M4LRU7|UniRef50_A0A133L575|429	BL. Infantis
UniRef90_B7GUS9|UniRef50_A0A087CTV1|2061	BL. Infantis
UniRef90_A0A0M4LPY7|UniRef50_A0A0M4LPY7|3567	BL. Infantis
UniRef90_A0A083XCE2|UniRef50_A0A083XCE2|303	BL. Infantis
UniRef90_A0A083XCE1|UniRef50_A0A267WL23|1464	BL. Infantis
UniRef90_B7GP94|UniRef50_D3R7V7|531	BL. Infantis
UniRef90_B7GNU2|UniRef50_A0A087CME0|1491	BL. Infantis
UniRef90_A0A0M3T6D4|UniRef50_T2I2R4|786	BL. Infantis
UniRef90_A0A083XSL9|UniRef50_A0A083XSL9|1161	BL. Infantis
UniRef90_B7GNZ9|UniRef50_B7GNZ9|1242	BL. Infantis
UniRef90_B7GTY4|UniRef50_B7GTY4|285	BL. Infantis
UniRef90_B7GTY5|UniRef50_C5S1U8|282	BL. Infantis
UniRef90_B7GMX9|UniRef50_A0A087CYU3|1380	BL. Infantis
UniRef90_B7GQK9|UniRef50_B7GQK9|243	BL. Infantis
UniRef90_B7GQH4|UniRef50_S2ZGA3|657	BL. Infantis
UniRef90_B7GQH2|UniRef50_A0A086ZSL4|633	BL. Infantis
UniRef90_B7GQ53|UniRef50_A0A087DXB7|1212	BL. Infantis
UniRef90_B7GNS1|UniRef50_A0A087CM98|1032	BL. Infantis
UniRef90_A0A0M4MD86|UniRef50_C0BR69|1050	BL. Infantis
UniRef90_A0A0M5L3E4|UniRef50_A0A0M5L3E4|963	BL. Infantis
UniRef90_B7GNR8|UniRef50_A0A086ZNB5|792	BL. Infantis
UniRef90_B7GNR7|UniRef50_A0A0P7G3N0|1380	BL. Infantis
UniRef90_B7GNR3|UniRef50_C8NIA3|1119	BL. Infantis
UniRef90_B7GNR2|UniRef50_B7GNR2|948	BL. Infantis
UniRef90_B7GNR1|UniRef50_E7FUE0|819	BL. Infantis
UniRef90_B7GNR0|UniRef50_B7GNR0|1320	BL. Infantis
UniRef90_B7GNQ9|UniRef50_C7RFP6|1293	BL. Infantis
UniRef90_B7GNQ6|UniRef50_A0A0M3T5P0|1596	BL. Infantis
UniRef90_B7GRL6|UniRef50_B7GRL6|1194	BL. Infantis
UniRef90_A0A1S2VZ83|UniRef50_A0A1S2VZ83|465	BL. Infantis
UniRef90_B7GRP0|UniRef50_A0A087DE17|1752	BL. Infantis
UniRef90_A0A0A8M3J7|UniRef50_A0A0A8M3J7|342	BL. Infantis
UniRef90_B7GQ05|UniRef50_B3DQ65|720	BL. Infantis
UniRef90_B7GSX0|UniRef50_A0A087DCD1|1872	BL. Infantis
UniRef90_B7GSX8|UniRef50_A0A1V8R176|1173	BL. Infantis
UniRef90_B7GQP1|UniRef50_A0A374R5W0|1266	BL. Infantis
UniRef90_B7GQP6|UniRef50_U1RJA1|1800	BL. Infantis
UniRef90_B7GQV3|UniRef50_A0A087CXF1|1359	BL. Infantis
UniRef90_B7GQV4|UniRef50_A0A087BCF0|1359	BL. Infantis
UniRef90_B7GR17|UniRef50_B8DUE8|627	BL. Infantis
UniRef90_B7GR19|UniRef50_D1NTL7|447	BL. Infantis
UniRef90_B7GR20|UniRef50_B8DUE5|582	BL. Infantis
UniRef90_B7GRK9|UniRef50_B7GRK9|309	BL. Infantis
UniRef90_B7GQL2|UniRef50_A0A175AAP1|1956	BL. Infantis
UniRef90_B7GQL8|UniRef50_B7GQL8|798	BL. Infantis
UniRef90_A0A0M3T6E2|UniRef50_P33112|666	BL. Infantis
UniRef90_A0A0M4M1T8|UniRef50_A0A0M4M1T8|1281	BL. Infantis
UniRef90_B7GNS8|UniRef50_I4LW03|1002	BL. Infantis
UniRef90_B7GNS7|UniRef50_A0A087DG35|825	BL. Infantis
UniRef90_A0A0M4LJ92|UniRef50_C5EAS6|1047	BL. Infantis
UniRef90_B7GRY6|UniRef50_W5IJB3|1179	BL. Infantis
UniRef90_B7GUD8|UniRef50_A0A087EKR9|735	BL. Infantis
UniRef90_B7GPL9|UniRef50_A0A087B3E3|672	BL. Infantis
UniRef90_A0A0M3T696|UniRef50_I3B4Q4|1779	BL. Infantis
UniRef90_B7GTC6|UniRef50_A0A087BR87|822	BL. Infantis
